# Supplementary material for: Identification and evolution of ICE-PmuST394: a novel integrative conjugative element in Pasteurella multocida ST394
Source: J Antimicrob Chemother. 2024 Feb 21;79(4):851–8. doi: 10.1093/jac/dkae040 (PMC10984947; doi:10.1093/jac/dkae040)
Supplement: dkae040_Supplementary_Data [file dkae040_supplementary_data.zip]

Archive with 2 entries (2 files):
- Supplementary_Figures_S1-S2.docx
- Table S1.docx
